# Supplementary material for: Divergent Seasonal Reproductive Patterns in Syntopic Populations of Two Murine Species in Southern Spain, Mus spretus and Apodemus sylvaticus
Source: Animals (Basel). 2021 Jan 20;11(2):243. doi: 10.3390/ani11020243 (PMC7908971; doi:10.3390/ani11020243)
Supplement: Supplementary file 1 [file animals-11-00243-s001.zip]

Archive with 2 entries (2 files):
- Figure_S1.pdf
- Supp_tables.xls
