# Supplementary material for: Divergent Seasonal Reproductive Patterns in Syntopic Populations of Two Murine Species in Southern Spain, Mus spretus and Apodemus sylvaticus
Source: Animals (Basel). 2021 Jan 20;11(2):243. doi: 10.3390/ani11020243 (PMC7908971; doi:10.3390/ani11020243)
Supplement: Supplementary file 1 [file animals-11-00243-s001.zip › Supp_tables.xls]

## Sheet: Table S1
Table S1. Individuals of Apodemus sylvaticus analysed in this study
Animal ID	Body Mass (g)	Testis Mass (mg)	Date of capture
APS 01	24	248	2012-05-10
APS 02	27	581	2012-05-15
APS 04	24	504	2012-05-15
APS 08	28	448	2012-05-15
APS 11	21	398	2012-05-15
APS 13	20	530	2012-05-16
APS 18	20	297	2012-06-20
APS 20	29	47	2012-06-27
APS 21	27	85.5	2012-06-27
APS 23	28	247	2012-07-06
APS 25	27	306.5	2012-07-13
APS 26	25	135	2012-07-18
APS 30	36	634	2012-10-05
APS 31	31	510	2012-10-24
APS 32	23	482	2013-01-10
APS 34	29	540	2013-01-10
APS 36	27	85	2013-07-17

## Sheet: Table S2
Table S2. Individuals of Mus spretus analysed in this study
Animal ID	Body Mass (g)	Testis Mass (mg)	Date of capture
M 01	12	62	2012-03-01
M 02	12	56.6	2012-03-01
M 07	13	113	2012-05-15
M 10	13	98	2012-05-16
M 22	13	103	2012-07-06
M 23	16	100	2012-07-06
M 28	14	75	2012-07-13
M 29	12	111.3	2012-07-13
M 32	17	81	2012-07-18
M 33	12	51	2012-07-18
M 34	14	98	2012-07-18
M 38	15	84	2012-07-18
M 43	13	70	2012-07-18
M 50	13	98	2012-10-10
M 51	13	92.3	2012-10-10
M 58	13	85	2012-11-30
M 60	12	69	2012-11-30
M 61	12	85	2012-11-30
M 68	15	70	2013-02-19
M 69	15	102.7	2013-02-20
M 73	14	89	2013-09-26
M 74	12	87	2013-09-26
M 75	13	78.6	2013-10-02
M 85	16	71	2013-12-05
M 94	12	47	2014-02-20
M 95	12	46	2014-02-20
M 99	12	47	2014-02-20
M 104	13	53	2014-02-20

## Sheet: Table S3
Table S3. Primary antibodies used in this study
Gene product	Host species	Working dilution	References
Laminin	Rabbit	1:100	Sigma L9393
ACTA2	Mouse	1:100	Sigma A2547
Claudin11	Rabbit	1:100	Santa Cruz Biotechnology, CA sc-25711
DMC1	Goat	1:100	Santa Cruz Biotechnology, CA sc-8973
CYP11A1 (P450scc)	Goat	1:100	Santa Cruz Biotechnology, CA sc-18043
SOX9	Rabbit	1:500	MERCK Millipore AB5535
AR	Rabbit	1:100	Santa Cruz, sc-815
DMRT1	Rabbit	1:200	Gift from Sylvana Guioli
DESMIN	Mouse	1:200	Sigma D1033

## Sheet: Table S4
Table S4. Morphometric analyses performed in A. sylvaticus and M. spretus. Values of body mass, testis mass, relative testis mass ratio and P values corresponding to the statistical Student’s t-tests performed to compare each morphometric measure [P (t-test)] together with number of males (n) of A. sylvaticus and M. spretus in the breeding and non breeding seasons analysed in this study. Asterisk…
	A. sylvaticus			M. spretus
	Breeding	Non-breeding	P (t-test)	Breeding	Non-breeding	P (t-test)
Body mass; Mean ± SD (g)	26.3 ± 4.9	26.1 ± 2.96	0.94	13.23 ± 0.42	13.57 ± 0.49	0.605
Testis mass; Mean ± SD (g)	487 ± 106	171 ± 109	2.6E-05***	85.01 ± 16.93	62.38 ± 20.76	0.0073**
Relative Testis mass; Mean ± SD	1.87 ± 0.42	0.69 ± 0.49	8.4E-05***	0.64 ± 0.13	0.45 ± 0.11	0.0018**
n	10	7		21	7

## Sheet: Table S5
Table S5. Comparison of testis tubules diameter. Values of seminiferous tubules diameter and P values corresponding to the statistical Student’s t-tests [P (t-test)] together with number of males (n) of A. sylvaticus and M. spretus in the breeding and non breeding seasons analysed in this study. Asterisks indicate the level of statistical significance (*: P<0.05; **: P<0.01; ***: P<0.001).
	A. sylvaticus			M. spretus
	Breeding	Non-breeding	P (t-test)	Breeding	Non-breeding	P (t-test)
Diameter of seminiferous tubules; Mean ± SD (µm)	195 ± 22.9	75.1 ± 12.1	1.87E-65***	176.2 ± 16.1	146.4 ± 20.1	4E-09***
n	3	3		3	3
